# Supplementary material for: Flexural strengthening of beams using post-tensioned metal straps fully wrapped around steel channels anchored to normal steel reinforced concrete beams
Source: PLoS One. 2021 Jun 30;16(6):e0253816. doi: 10.1371/journal.pone.0253816 (PMC8244913; doi:10.1371/journal.pone.0253816)
Supplement: S1 Data — (XLSX) [file pone.0253816.s001.xlsx]

## Sheet: Fig3 PTMS
Stress	Metal strap	Stress
0	0	0	1000	23571.2
875	3500	34448.8
917.969	3800	36140.5
918.359	4000	36155.9
918.75	6000	36171.3
919.141	6000	36186.6
919.531	6000	36202
919.922	6000	36217.4
920.312	6000	36232.8
920.742	6000	36249.7
920.742	6000	36249.7
920.742	6400	36249.7
	9294.79

## Sheet: Fig 16, 19, 21, etc All beams
75			73			56		55			01				101			76			74			102					54
Laoad (kN	Deflection (mm)
0	0		0	0		0	0	0	0		0	0			0	0		0	0		0	0		0	0	0	0		0	0
2.73908	-0.113		54	6.718		15.15	0.999	9.80113	0.475		0.98432	0.166			0.085604	0.156		0.0428	-0.007		10.6139	1.129		9.15879	0.166	9.88636	0.6475		0.98432	-0.023
16.8625	1.597		54.6144	6.791		59.1876	8.302	15.0655	0.923		9.8004	0.896			0.042802	0.1		0.770394	0.139		15.3217	1.759		16.6485	0.698	15.9851	1.2285		13.3097	0.787
56.6219	9.419		65.7427	13.36		65	12.254	21.6139	1.621		11.2555	1.096			0.085604	0.077		19.1315	2.099		14.9365	1.793		16.2205	0.664	15.5785	1.2285		20.6707	2.364
63.4696	19.347		81.2368	47.298		82.6829	39.547	22.1274	1.754		18.2313	1.693			0.085604	0.07		54	9.248		22.897	2.623		22.7258	1.7	22.8114	2.1615		32.4826	4.27
76.9082	54.545		80.6376	57.958		83.4104	43.997	22.1274	1.714		34	3.32			18.1049	1.163		63.5575	17.098		36.6352	4.848		32.7405	3.188	34.6879	4.018		36.6766	4.678
77.2506	57.5							37.1073	3.5		38	3.885			54.8284	7.064		64	19.962		42.5413	6.541		32.8689	3.155	37.7051	4.848		42.9677	5.424
								40.1889	3.93		44.5512	4.9			66.8556	14.27		62.1023	37.429		43	7.039		36.3784	3.62	39.6892	5.3295		55.7639	7.15
								51.4024	5.7		47.0762	5.4			70.7077	19.55		60.7328	44.17		45.3232	10.194		43	5.28	44.1616	7.737		70.1435	11.201
								57.5656	6.985		47.333	5.512			74.4314	25.361					45	10.692		44.4475	6.077	44.7237	8.3845		73.1393	13
								60.6044	8.612		57	7.57			77.3419	33.032					48.3619	21.417		47.6145	9.597	47.9882	15.507		76.0922	15.584
								62.7016	11.103		61.413	10.2			79.3964	39.906					49.6886	26.232		48.7273	11.024	52.7388	41.1415		77.5901	18.207
								64	12.664		63	11.987			80.3808	49.769					51.2293	39.348		49.6	18.164	51.5832	46.687		81.8698	24.317
								65.3	14.623		65.3075	15.241			72.8906	57.075					50.2878	42.17		49.6	18.13	52.6845	65.281		85	28.6
								67.2	17.678		67.2761	18.959									51.6145	47.882		51.5091	23.842	50.1166	69.432		87.9	35.839
								68.3511	20.965		69.3304	22.579									52.6417	52.63		52.8359	29.653				82.8113	46.497
								69.9347	24.585		70.9566	27.094									52.1709	60.002		50.9956	33.372				71.3846	50
											71.6414	32.141									52.6845	65.281
											68.0037	36.657									50.1166	69.432
											39.0732	37.62									50.673	75.774
																					50.673	77.667
																					49.6458	79.294
								0
								0
								0.999
								1.59
								2.231
								2.135
								2.726
								3.25
								4.1
								4.386
								6.31
								6.742
								8.302
								10.095
								12.254
								15.176
								17.135
								19.492
								22.215
								26.531
								31.08
								35.762
								39.547
							79.0452	43.997

## Sheet: Fig 25, etc
102	52.83	51.255	Control	51.255
74	49.68	51.255
76	66	51.255	0.287679
101	80.4	51.255	0.568627	3.15		5.08696
01	71.7	51.255	0.398888	0.0407767
55	69.93	51.255	0.364355	0.0863636
56	83.4	51.255	0.627158
73	81.23	51.255	0.584821
75	77.25	51.255	0.50717	1.76297
0.16318
0.192621
0.0103234
		0.170455
																		0.0407767
